# Supplementary material for: New Insights into the Origin and Evolution of Mysmenid Spiders (Araneae, Mysmenidae) Based on the First Four Complete Mitochondrial Genomes
Source: Animals (Basel). 2023 Jan 31;13(3):497. doi: 10.3390/ani13030497 (PMC9913698; doi:10.3390/ani13030497)
Supplement: Supplementary file 1 [file animals-13-00497-s001.zip]

Archive with 3 entries (3 files):
- Figure S1.jpg
- Figure S2.pdf
- Table S1.xlsx
